# Supplementary material for: Bioactive Amines in Wines. The Assessment of Quality Descriptors by Flow Injection Analysis with Tandem Mass Spectrometry
Source: Molecules. 2022 Dec 8;27(24):8690. doi: 10.3390/molecules27248690 (PMC9783241; doi:10.3390/molecules27248690)
Supplement: Supplementary file 1 [file molecules-27-08690-s001.zip]

Archive with 1 entries (1 files):
- molecules-2062149-supplementary.pdf
